# Supplementary material for: Biochemical and Bioinformatic Studies of Mutations of Residues at the Monomer–Monomer Interface of Human Ornithine Aminotransferase Leading to Gyrate Atrophy of Choroid and Retina
Source: Int J Mol Sci. 2023 Feb 8;24(4):3369. doi: 10.3390/ijms24043369 (PMC9967328; doi:10.3390/ijms24043369)
Supplement: Supplementary file 1 [file ijms-24-03369-s001.zip]

Archive with 1 entries (1 files):
- ijms-2147025-supplementary.pdf
